# Supplementary material for: High Dose of Nickel Unbalances Carbon Metabolism and Nitrogen Assimilation in Barley (Hordeum vulgare L.)
Source: Plants (Basel). 2025 Sep 20;14(18):2927. doi: 10.3390/plants14182927 (PMC12473449; doi:10.3390/plants14182927)
Supplement: Supplementary file 1 [file plants-14-02927-s001.zip]

Archive with 1 entries (1 files):
- plants-3851526-supplementary.pdf
